# Supplementary material for: Prehospital Emergency Cricothyrotomy in Dogs Part 1: Experiences With Commercial Cricothyrotomy Kits
Source: Front Vet Sci. 2021 Sep 16;8:705695. doi: 10.3389/fvets.2021.705695 (PMC8483268; doi:10.3389/fvets.2021.705695)
Supplement: Supplementary file 1 [file Data_Sheet_1.ZIP]

Archive with 18 entries (18 files):
- 2.1 A-B.JPG
- 2.2 - A-D .JPG
- 2.2 - E-H .JPG
- 2.2 I-J .JPG
- 3.1.jpg
- 3.2 A-D .JPG
- 3.2 E-G .JPG
- 3.2 H-I .JPG
- 4.1 A-C .JPG
- 4.2 A-D .JPG
- 4.2 E-H .JPG
- 5 A-B .JPG
- 5 C-D.JPG
- 5 E-G .JPG
- 5 H-I .JPG
- 6 A.jpg
- 6 B.jpg
- 1 - A-C .JPG
